# Supplementary material for: HIS-based Kaplan-Meier plots - a single source approach for documenting and reusing routine survival information
Source: BMC Med Inform Decis Mak. 2011 Feb 16;11:11. doi: 10.1186/1472-6947-11-11 (PMC3053219; doi:10.1186/1472-6947-11-11)
Supplement: Additional file 1 — ODM Follow-up form. This xml-file contains the follow-up form in the ODM format (v1.3.1). [file 1472-6947-11-11-S1.XML]

<?xml version="1.0" encoding="UTF-8"?>
<ODM FileOID="ODM.1278323463921" Description="Follow Up" FileType="Snapshot" Granularity="All" CreationDateTime="2010-07-06T06:00:00+01:00" ODMVersion="1.3" Originator="Formedix" SourceSystem="Origin Study Modeller" SourceSystemVersion="2.7.0" xmlns="http://www.cdisc.org/ns/odm/v1.3" xmlns:ds="http://www.w3.org/2000/09/xmldsig#" xmlns:xsi="http://www.w3.org/2001/XMLSchema-instance" xsi:schemaLocation="http://www.cdisc.org/ns/odm/v1.3
http://www.cdisc.org/models/odm/v1.3/ODM1-3-0Rev.xsd">
	<Study OID="S.0000">
		<GlobalVariables>
			<StudyName>Follow Up Tumornachsorge</StudyName>
			<StudyDescription>Follow Up Dokumentation zur automatischen Berechnung von Kaplan-Meier Kurven.</StudyDescription>
			<ProtocolName>Follow Up Tumornachsorge MS</ProtocolName>
		</GlobalVariables>
		<BasicDefinitions>
			<MeasurementUnit OID="MU.0000" Name="mesu einheit">
				<Symbol>
					<TranslatedText xml:lang="de">Einheit</TranslatedText>
					<TranslatedText xml:lang="en">Unit</TranslatedText>
				</Symbol>
			</MeasurementUnit>
		</BasicDefinitions>
		<MetaDataVersion OID="MD.0000" Name="Metadataversion">
			<Protocol>
				<StudyEventRef StudyEventOID="SE.0000" OrderNumber="1" Mandatory="Yes"/>
			</Protocol>
			<StudyEventDef OID="SE.0000" Name="FollowUp" Repeating="No" Type="Unscheduled">
				<FormRef FormOID="F.0000" OrderNumber="1" Mandatory="No"/>
			</StudyEventDef>
			<FormDef OID="F.0000" Name="Follow-Up" Repeating="No">
				<ItemGroupRef ItemGroupOID="IG.0000" Mandatory="Yes" OrderNumber="1"/>
				<ItemGroupRef ItemGroupOID="IG.0001" Mandatory="Yes" OrderNumber="2"/>
				<ItemGroupRef ItemGroupOID="IG.0002" Mandatory="Yes" OrderNumber="3"/>
				<ItemGroupRef ItemGroupOID="IG.0003" Mandatory="Yes" OrderNumber="4"/>
				<ItemGroupRef ItemGroupOID="IG.0004" Mandatory="Yes" OrderNumber="5"/>
			</FormDef>
			<ItemGroupDef OID="IG.0000" Name="Identity" Repeating="No">
				<ItemRef ItemOID="I.0000" Mandatory="Yes" OrderNumber="1"/>
				<ItemRef ItemOID="I.0001" Mandatory="Yes" OrderNumber="2"/>
				<ItemRef ItemOID="I.0002" Mandatory="Yes" OrderNumber="3"/>
			</ItemGroupDef>
			<ItemGroupDef OID="IG.0001" Name="Diagnosis" Repeating="No">
				<ItemRef ItemOID="I.0003" Mandatory="Yes" OrderNumber="1"/>
				<ItemRef ItemOID="I.0004" Mandatory="Yes" OrderNumber="2"/>
				<ItemRef ItemOID="I.0005" Mandatory="Yes" OrderNumber="3"/>
			</ItemGroupDef>
			<ItemGroupDef OID="IG.0002" Name="Therapy data" Repeating="No">
				<ItemRef ItemOID="I.0006" Mandatory="Yes" OrderNumber="1"/>
				<ItemRef ItemOID="I.0007" Mandatory="Yes" OrderNumber="2"/>
				<ItemRef ItemOID="I.0008" Mandatory="Yes" OrderNumber="3"/>
				<ItemRef ItemOID="I.0009" Mandatory="Yes" OrderNumber="4"/>
			</ItemGroupDef>
			<ItemGroupDef OID="IG.0003" Name="Study data" Repeating="No">
				<ItemRef ItemOID="I.0010" Mandatory="Yes" OrderNumber="1"/>
				<ItemRef ItemOID="I.0011" Mandatory="Yes" OrderNumber="2"/>
			</ItemGroupDef>
			<ItemGroupDef OID="IG.0004" Name="Follow-up data" Repeating="No">
				<ItemRef ItemOID="I.0012" Mandatory="Yes" OrderNumber="1"/>
				<ItemRef ItemOID="I.0013" Mandatory="Yes" OrderNumber="2"/>
				<ItemRef ItemOID="I.0014" Mandatory="Yes" OrderNumber="3"/>
				<ItemRef ItemOID="I.0015" Mandatory="Yes" OrderNumber="4"/>
			</ItemGroupDef>
			<ItemDef OID="I.0000" Name="PatientLastName" DataType="text" Length="255">
				<Question>
					<TranslatedText xml:lang="en">Patient Last Name</TranslatedText>
					<TranslatedText xml:lang="de">Nachname des Patienten</TranslatedText>
				</Question>
				<Alias Context="SNOMED CT 2010" Name="F-03D82"/>
			</ItemDef>
			<ItemDef OID="I.0001" Name="PatientFirstName" DataType="text" Length="255">
				<Question>
					<TranslatedText xml:lang="en">PatientFirstName</TranslatedText>
					<TranslatedText xml:lang="de">Vorname des Patienten</TranslatedText>
				</Question>
				<Alias Context="SNOMED CT 2010" Name="F-03D81"/>
			</ItemDef>
			<ItemDef OID="I.0002" Name="PatientDayOfBirth" DataType="partialDate">
				<Question>
					<TranslatedText xml:lang="en">PatientDayOfBirth</TranslatedText>
					<TranslatedText xml:lang="de">Geburtsdatum des Patienten</TranslatedText>
				</Question>
				<Alias Context="SNOMED CT 2010" Name="F-03D85"/>
			</ItemDef>
			<ItemDef OID="I.0003" Name="DiagnosisTxt" DataType="text" Length="255">
				<Question>
					<TranslatedText xml:lang="en">DiagnosisTxt</TranslatedText>
					<TranslatedText xml:lang="de">DiagnoseTxt</TranslatedText>
				</Question>
				<Alias Context="SNOMED CT 2010" Name="F-0504E"/>
			</ItemDef>	
			<ItemDef OID="I.0004" Name="DiagnosisDate" DataType="partialDate">
				<Question>
					<TranslatedText xml:lang="en">DiagnosisDate</TranslatedText>
					<TranslatedText xml:lang="de">Diagnosedatum</TranslatedText>
				</Question>
				<Alias Context="SNOMED CT 2010" Name="F-0500F"/>
			</ItemDef>
			<ItemDef OID="I.0005" Name="ICD-Code" DataType="text" Length="255">
				<Question>
					<TranslatedText xml:lang="en">ICD-Code</TranslatedText>
					<TranslatedText xml:lang="de">ICD-Code</TranslatedText>
				</Question>
			</ItemDef>
			<ItemDef OID="I.0006" Name="TherapyTxt" DataType="text" Length="255">
				<Question>
					<TranslatedText xml:lang="en">TherapyTxt</TranslatedText>
					<TranslatedText xml:lang="de">TherapieTxt</TranslatedText>
				</Question>
				<Alias Context="SNOMED CT 2010" Name="P0-0000E"/>
			</ItemDef>
			<ItemDef OID="I.0007" Name="TherapyStartDate" DataType="partialDate">
				<Question>
					<TranslatedText xml:lang="en">TherapyStartDate</TranslatedText>
					<TranslatedText xml:lang="de">TherapieBeginnDatum</TranslatedText>
				</Question>
				<Alias Context="SNOMED CT 2010" Name="F-05045C"/>
				<Alias Context="SNOMED CT 2010" Name="DF-00B8C"/>
			</ItemDef>
			<ItemDef OID="I.0008" Name="TherapyEndDate" DataType="partialDate">
				<Question>
					<TranslatedText xml:lang="en">TherapyEndDate</TranslatedText>
					<TranslatedText xml:lang="de">TherapieEndeDatum</TranslatedText>
				</Question>
				<Alias Context="SNOMED CT 2010" Name="F-05045"/>
				<Alias Context="SNOMED CT 2010" Name="DF-00B86"/>
			</ItemDef>	
			<ItemDef OID="I.0009" Name="OPS-Code" DataType="text" Length="255">
				<Question>
					<TranslatedText xml:lang="en">OPS-Code</TranslatedText>
					<TranslatedText xml:lang="de">OPS-Code</TranslatedText>
				</Question>
			</ItemDef>
			<ItemDef OID="I.0010" Name="Studypatient" DataType="boolean">
				<Question>
					<TranslatedText xml:lang="en">Studypatient</TranslatedText>
					<TranslatedText xml:lang="de">Studienpatient</TranslatedText>
				</Question>
				<Alias Context="SNOMED CT 2010" Name="F-0013B"/>
			</ItemDef>	
			<ItemDef OID="I.0011" Name="Studies" DataType="integer" Length="2">
				<Question>
					<TranslatedText xml:lang="en">Studies</TranslatedText>
					<TranslatedText xml:lang="de">Studien</TranslatedText>
				</Question>
				<CodeListRef CodeListOID="CL.0000"/>
			</ItemDef>
			<ItemDef OID="I.0012" Name="LastContactDate" DataType="partialDate">
				<Question>
					<TranslatedText xml:lang="en">LastContactDate</TranslatedText>
					<TranslatedText xml:lang="de">Datum letzter Patientenkontakt</TranslatedText>
				</Question>
				<Alias Context="SNOMED CT 2010" Name="F-006F2"/>
			</ItemDef>
			<ItemDef OID="I.0013" Name="SourceOfLastContact" DataType="text" Length="255">
				<Question>
					<TranslatedText xml:lang="en">SourceOfLastContact</TranslatedText>
					<TranslatedText xml:lang="de">Quelle (letzter Patientenkontakt)</TranslatedText>
				</Question>
				<Alias Context="SNOMED CT 2010" Name="F-00FD3"/>
			</ItemDef>	
			<ItemDef OID="I.0014" Name="Status" DataType="integer" Length="2">
				<Question>
					<TranslatedText xml:lang="en">Status</TranslatedText>
					<TranslatedText xml:lang="de">Status</TranslatedText>
				</Question>
				<CodeListRef CodeListOID="CL.0000"/>
				<Alias Context="SNOMED CT 2010" Name="F-00F54"/>
			</ItemDef>
			<ItemDef OID="I.0015" Name="StatusDate" DataType="partialDate">
				<Question>
					<TranslatedText xml:lang="en">StatusDate</TranslatedText>
					<TranslatedText xml:lang="de">Status Datum</TranslatedText>
				</Question>
				<Alias Context="SNOMED CT 2010" Name="G-0220:"/>
			</ItemDef>
			<CodeList OID="CL.0000" Name="Follow-up Status" DataType="integer">
				<CodeListItem CodedValue="1">
				<Decode>
						<TranslatedText xml:lang="en">Initial diagnosis</TranslatedText>
						<TranslatedText xml:lang="de">Erstdiagnose</TranslatedText>
					</Decode>
				</CodeListItem>		
				<CodeListItem CodedValue="2">
					<Decode>
						<TranslatedText xml:lang="en">Aplasia</TranslatedText>
						<TranslatedText xml:lang="de">Aplasie</TranslatedText>
					</Decode>
				</CodeListItem>
				<CodeListItem CodedValue="3">
					<Decode>
						<TranslatedText xml:lang="en">First remission</TranslatedText>
						<TranslatedText xml:lang="de">Erste Remission</TranslatedText>
					</Decode>
				</CodeListItem>	
				<CodeListItem CodedValue="4">
					<Decode>
						<TranslatedText xml:lang="en">Complete remission unconfirmed</TranslatedText>
						<TranslatedText xml:lang="de">Komplette Remission</TranslatedText>
					</Decode>
				</CodeListItem>
				<CodeListItem CodedValue="5">
					<Decode>
						<TranslatedText xml:lang="en">Persistent AML</TranslatedText>
						<TranslatedText xml:lang="de">Persistierende AML</TranslatedText>
					</Decode>
				</CodeListItem>
				<CodeListItem CodedValue="6">
					<Decode>
						<TranslatedText xml:lang="en">Relapse</TranslatedText>
						<TranslatedText xml:lang="de">Rezidiv</TranslatedText>
					</Decode>
				</CodeListItem>
				<CodeListItem CodedValue="7">
					<Decode>
						<TranslatedText xml:lang="en">Second remission</TranslatedText>
						<TranslatedText xml:lang="de">Zweite Remission</TranslatedText>
					</Decode>
				</CodeListItem>
				<CodeListItem CodedValue="8">
					<Decode>
						<TranslatedText xml:lang="en">Death</TranslatedText>
						<TranslatedText xml:lang="de">Tod</TranslatedText>
					</Decode>
				</CodeListItem>
				<CodeListItem CodedValue="9">
					<Decode>
						<TranslatedText xml:lang="en">relapse free</TranslatedText>
						<TranslatedText xml:lang="de">Rezidivfrei</TranslatedText>
					</Decode>
				</CodeListItem>
				<CodeListItem CodedValue="10">
					<Decode>
						<TranslatedText xml:lang="en">Symptomatic</TranslatedText>
						<TranslatedText xml:lang="de">Symptomatisch</TranslatedText>
					</Decode>
				</CodeListItem>
				<CodeListItem CodedValue="11">
					<Decode>
						<TranslatedText xml:lang="en">Prostate Cancer</TranslatedText>
						<TranslatedText xml:lang="de">Prostatakarzinom</TranslatedText>
					</Decode>
				</CodeListItem>
				<CodeListItem CodedValue="12">
					<Decode>
						<TranslatedText xml:lang="en">PSA Relapse</TranslatedText>
						<TranslatedText xml:lang="de">PSA Rezidiv</TranslatedText>
					</Decode>
				</CodeListItem>
				<CodeListItem CodedValue="13">
					<Decode>
						<TranslatedText xml:lang="en">Death of prostate cancer</TranslatedText>
						<TranslatedText xml:lang="de">Tod durch Prostatakarzinom</TranslatedText>
					</Decode>
				</CodeListItem>
				<CodeListItem CodedValue="14">
					<Decode>
						<TranslatedText xml:lang="en">Death independent from prostate cancer</TranslatedText>
						<TranslatedText xml:lang="de">Tod unabhängig vom Prostatakarzinom</TranslatedText>
					</Decode>
				</CodeListItem>
				<CodeListItem CodedValue="15">
					<Decode>
						<TranslatedText xml:lang="en">Death unknown cause</TranslatedText>
						<TranslatedText xml:lang="de">Tod unbekannte Ursache</TranslatedText>
					</Decode>
				</CodeListItem>
				</CodeList>
				<CodeList OID="CL.0001" Name="Studies" DataType="integer">
				<CodeListItem CodedValue="1">
				<Decode>
						<TranslatedText xml:lang="en">AEGERA-XIAP</TranslatedText>
				</Decode>
				</CodeListItem>		
				<CodeListItem CodedValue="2">
					<Decode>
						<TranslatedText xml:lang="en">Sorafenib-AML-younger patients</TranslatedText>
					</Decode>
				</CodeListItem>	
				<CodeListItem CodedValue="3">
					<Decode>
						<TranslatedText xml:lang="en">Clavis Pharma CP4055-205</TranslatedText>
					</Decode>
				</CodeListItem>	
				<CodeListItem CodedValue="4">
					<Decode>
						<TranslatedText xml:lang="en">Clavis Pharma CP4055-106</TranslatedText>
					</Decode>
				</CodeListItem>
				<CodeListItem CodedValue="5">
					<Decode>
						<TranslatedText xml:lang="en">Genzyme CLO34100405</TranslatedText>
					</Decode>
				</CodeListItem>
				<CodeListItem CodedValue="6">
					<Decode>
						<TranslatedText xml:lang="en">NiloRad CAMN107ADE01 </TranslatedText>
					</Decode>
				</CodeListItem>
				<CodeListItem CodedValue="7">
					<Decode>
						<TranslatedText xml:lang="en">Novartis CPKC412A2301</TranslatedText>
					</Decode>
				</CodeListItem>
				<CodeListItem CodedValue="8">
					<Decode>
						<TranslatedText xml:lang="en">Novartis CLBH589B2213</TranslatedText>
					</Decode>
				</CodeListItem>
				<CodeListItem CodedValue="9">
					<Decode>
						<TranslatedText xml:lang="en">Ambit AC220</TranslatedText>
					</Decode>
				</CodeListItem>
				<CodeListItem CodedValue="10">
					<Decode>
						<TranslatedText xml:lang="en">AML2003_Dresden</TranslatedText>
					</Decode>
				</CodeListItem>
				<CodeListItem CodedValue="11">
					<Decode>
						<TranslatedText xml:lang="en">AML-Aza</TranslatedText>
					</Decode>
				</CodeListItem>
				<CodeListItem CodedValue="12">
					<Decode>
						<TranslatedText xml:lang="en">AZD1152-ASTRA ZENECA</TranslatedText>
					</Decode>
				</CodeListItem>
				<CodeListItem CodedValue="13">
					<Decode>
						<TranslatedText xml:lang="en">Sorafenib-elderly AML</TranslatedText>
					</Decode>
				</CodeListItem>
				<CodeListItem CodedValue="14">
					<Decode>
						<TranslatedText xml:lang="en">BOEHRINGER BI 2536 Trial 1216.20</TranslatedText>
					</Decode>
				</CodeListItem>
				<CodeListItem CodedValue="15">
					<Decode>
						<TranslatedText xml:lang="en">BOEHRINGER BI 811283 Trial 1247.3</TranslatedText>
					</Decode>
				</CodeListItem>
				<CodeListItem CodedValue="16">
					<Decode>
						<TranslatedText xml:lang="en">BOEHRINGERBI 6727 Trial 1230.4</TranslatedText>
					</Decode>
				</CodeListItem>
				<CodeListItem CodedValue="17">
					<Decode>
						<TranslatedText xml:lang="en">PRIAS</TranslatedText>
					</Decode>
				</CodeListItem>
				<CodeListItem CodedValue="18">
					<Decode>
						<TranslatedText xml:lang="en">Biobank</TranslatedText>
					</Decode>
				</CodeListItem>
				<CodeListItem CodedValue="19">
					<Decode>
						<TranslatedText xml:lang="en">ENTHUSE 33</TranslatedText>
					</Decode>
				</CodeListItem>
				<CodeListItem CodedValue="20">
					<Decode>
						<TranslatedText xml:lang="en">ENTHUSE 19</TranslatedText>
					</Decode>
				</CodeListItem>
				<CodeListItem CodedValue="21">
					<Decode>
						<TranslatedText xml:lang="en">SUN-1120</TranslatedText>
					</Decode>
				</CodeListItem>
			</CodeList>
		</MetaDataVersion>
	</Study>
	<AdminData>
		<User OID="USR.0000">
			<LoginName>breilber</LoginName>
			<DisplayName></DisplayName>
			<FullName>Bernhard Breil</FullName>
			<FirstName>Bernhard</FirstName>
			<LastName>Breil</LastName>
			<Organization>University Münster</Organization>
			<Pager></Pager>
		</User>
		<Location OID="LOC.0000" Name="Uniklinikum Münster" LocationType="Other">
			<MetaDataVersionRef StudyOID="123-456-789" MetaDataVersionOID="MD.0000" EffectiveDate="2001-05-30"/>
		</Location>
	</AdminData>
</ODM>
